# Supplementary material for: Potential Use of Extracellular Vesicles Generated by Microbubble-Assisted Ultrasound as Drug Nanocarriers for Cancer Treatment
Source: Int J Mol Sci. 2020 Apr 24;21(8):3024. doi: 10.3390/ijms21083024 (PMC7216118; doi:10.3390/ijms21083024)
Supplement: Supplementary file 1 [file ijms-21-03024-s001.zip]

Archive with 3 entries (2 files):
- ijms-776565-supplementary/
- ijms-776565-supplementary/ijms-776565supplementary.docx
- ijms-776565-supplementary/Suplementary video 1.avi
